# Supplementary material for: ﻿Ooceraeahainingensis sp. nov.: A new Chinese Ooceraea (Hymenoptera, Formicidae, Dorylinae) species with a dealate queen, closely allied to the queenless clonal raider ant O.biroi
Source: Zookeys. 2024 Jun 20;1205:101–13. doi: 10.3897/zookeys.1205.118358 (PMC11211655; doi:10.3897/zookeys.1205.118358)
Supplement: XML Treatment for Ooceraea hainingensis [file zookeys.1205.118358-treatment1.xml]

<!DOCTYPE tp:taxon-treatment
  PUBLIC "-//TaxonX//DTD Taxonomic Treatment Publishing DTD v0 20100105//EN" "tax-treatment-NSO.dtd">
<tp:taxon-treatment xmlns:tp="http://www.plazi.org/taxpub"><tp:treatment-meta><kwd-group><label>Taxon classification</label><kwd>
                <named-content content-type="kingdom">Animalia</named-content>
              </kwd><kwd>
                <named-content content-type="order">Hymenoptera</named-content>
              </kwd><kwd>
                <named-content content-type="family">Formicidae</named-content>
              </kwd></kwd-group><mixed-citation publication-type="journal"><person-group><name><surname>Gao</surname><given-names>Qionghua</given-names></name><name><surname>Long</surname><given-names>Jiliang</given-names></name><name><surname>Liu</surname><given-names>Chengyuan</given-names></name><name><surname>Liu</surname><given-names>Haoyu</given-names></name><name><surname>Ran</surname><given-names>Hao</given-names></name><name><surname>Lacy</surname><given-names>Kip D.</given-names></name><name><surname>Kronauer</surname><given-names>Daniel J. C.</given-names></name></person-group><article-title>﻿<italic><tp:taxon-name><tp:taxon-name-part taxon-name-part-type="genus" reg="Ooceraea">Ooceraea</tp:taxon-name-part><tp:taxon-name-part taxon-name-part-type="species" reg="hainingensis">hainingensis</tp:taxon-name-part></tp:taxon-name></italic> sp. nov.: A new Chinese <italic><tp:taxon-name><tp:taxon-name-part taxon-name-part-type="genus" reg="Ooceraea">Ooceraea</tp:taxon-name-part></tp:taxon-name></italic> (<tp:taxon-name><tp:taxon-name-part taxon-name-part-type="order">Hymenoptera</tp:taxon-name-part></tp:taxon-name>, <tp:taxon-name><tp:taxon-name-part taxon-name-part-type="family">Formicidae</tp:taxon-name-part></tp:taxon-name>, <tp:taxon-name><tp:taxon-name-part taxon-name-part-type="subfamily">Dorylinae</tp:taxon-name-part></tp:taxon-name>) species with a dealate queen, closely allied to the queenless clonal raider ant <italic><tp:taxon-name><tp:taxon-name-part taxon-name-part-type="genus" reg="Ooceraea">O.</tp:taxon-name-part><tp:taxon-name-part taxon-name-part-type="species" reg="biroi">biroi</tp:taxon-name-part></tp:taxon-name></italic></article-title><source>Zookeys</source><day>20</day><month>06</month><year>2024</year><volume>1205</volume><fpage>101</fpage><lpage>113</lpage><pub-id pub-id-type="doi">10.3897/zookeys.1205.118358</pub-id></mixed-citation></tp:treatment-meta><tp:nomenclature><label>﻿</label><tp:taxon-name>
              <object-id xmlns:xlink="http://www.w3.org/1999/xlink" content-type="arpha" xlink:type="simple">843CBD74-62A6-51D5-9A83-E7B286755B5B</object-id>
              <tp:taxon-name-part taxon-name-part-type="genus" reg="Ooceraea">Ooceraea</tp:taxon-name-part>
              <tp:taxon-name-part taxon-name-part-type="species" reg="hainingensis">hainingensis</tp:taxon-name-part>
              <object-id xmlns:xlink="http://www.w3.org/1999/xlink" content-type="zoobank" xlink:type="simple">https://zoobank.org/B6AB9D4B-57F8-4758-8903-7DD969206A60</object-id>
            </tp:taxon-name><tp:taxon-status xmlns:xlink="http://www.w3.org/1999/xlink" xlink:type="simple">sp. nov.</tp:taxon-status><xref ref-type="fig" rid="F1">Figs 1</xref><xref ref-type="fig" rid="F2">, 2</xref><xref ref-type="fig" rid="F3">, 3</xref></tp:nomenclature><tp:treatment-sec sec-type="etymology" id="SECID0EVBAG"><title>Etymology.</title><p>The species epithet <italic><tp:taxon-name><tp:taxon-name-part taxon-name-part-type="genus" reg="Ooceraea"/><tp:taxon-name-part taxon-name-part-type="species" reg="hainingensis">hainingensis</tp:taxon-name-part></tp:taxon-name></italic> refers to the type locality.</p></tp:treatment-sec><tp:treatment-sec sec-type="type material" id="SECID0EFCAG"><title>Type material.</title><p><bold><italic>Holotype</italic></bold>: one worker ant; point mounted. Original label: “China, Zhejiang, Haining, Qianjiang village, Yuemiao Mountain, <named-content xmlns:xlink="http://www.w3.org/1999/xlink" content-type="dwc:verbatimCoordinates" xlink:type="simple"><named-content content-type="geo-json" specific-use="{&#34;type&#34;:&#34;Point&#34;,&#34;coordinates&#34;:[120.810766,30.372187]}" id="NCID0ETCAG" xlink:type="simple">30.372187°N, 120.810766°E</named-content></named-content>, nesting in the subterranean zone, 10.VI.2022, Haoyu Liu leg.”. <bold><italic>Paratypes</italic></bold>: five workers from the same colony as the holotype. These type specimens are deposited in the Insect Collection of Guangxi University (<named-content xmlns:xlink="http://www.w3.org/1999/xlink" content-type="dwc:institutional_code" xlink:title="Insect Collection of Guangxi University" xlink:href="http://grbio.org/institution/guangxi-university" xlink:type="simple">GXU</named-content>), Nanning, Guangxi, China.</p></tp:treatment-sec><tp:treatment-sec sec-type="description" id="SECID0E6CAG"><title>Description of the workers.</title><p><bold><italic>Measurements and indices</italic></bold>: Holotype: <abbrev xmlns:xlink="http://www.w3.org/1999/xlink" xlink:title="Head length" id="ABBRID0EKDAG" xlink:type="simple">HL</abbrev> 0.53, <abbrev xmlns:xlink="http://www.w3.org/1999/xlink" xlink:title="Head width" id="ABBRID0EODAG" xlink:type="simple">HW</abbrev> 0.46, <abbrev xmlns:xlink="http://www.w3.org/1999/xlink" xlink:title="Scape length" id="ABBRID0ESDAG" xlink:type="simple">SL</abbrev> 0.19, <abbrev xmlns:xlink="http://www.w3.org/1999/xlink" xlink:title="Mesosomal width" id="ABBRID0EWDAG" xlink:type="simple">MW</abbrev> 0.32, <abbrev xmlns:xlink="http://www.w3.org/1999/xlink" xlink:title="Mesosomal or Weber’s length" id="ABBRID0E1DAG" xlink:type="simple">ML</abbrev> 0.74, <abbrev xmlns:xlink="http://www.w3.org/1999/xlink" xlink:title="Petiolar length" id="ABBRID0E5DAG" xlink:type="simple">PL</abbrev> 0. 0.22, <abbrev xmlns:xlink="http://www.w3.org/1999/xlink" xlink:title="Petiolar height" id="ABBRID0ECEAG" xlink:type="simple">PH</abbrev> 0.36, <abbrev xmlns:xlink="http://www.w3.org/1999/xlink" xlink:title="Petiolar width" id="ABBRID0EGEAG" xlink:type="simple">PW</abbrev> 0.22, <abbrev xmlns:xlink="http://www.w3.org/1999/xlink" xlink:title="Postpetiolar length" id="ABBRID0EKEAG" xlink:type="simple">PPL</abbrev> 0.25, <abbrev xmlns:xlink="http://www.w3.org/1999/xlink" xlink:title="Postpetiolar height" id="ABBRID0EOEAG" xlink:type="simple">PPH</abbrev> 0.33, <abbrev xmlns:xlink="http://www.w3.org/1999/xlink" xlink:title="Postpetiolar width" id="ABBRID0ESEAG" xlink:type="simple">PPW</abbrev> 0.30, <abbrev xmlns:xlink="http://www.w3.org/1999/xlink" xlink:title="Cephalic index" id="ABBRID0EWEAG" xlink:type="simple">CI</abbrev> 87, <abbrev xmlns:xlink="http://www.w3.org/1999/xlink" xlink:title="Scape index" id="ABBRID0E1EAG" xlink:type="simple">SI</abbrev> 42, <abbrev xmlns:xlink="http://www.w3.org/1999/xlink" xlink:title="Petiolar index 1" id="ABBRID0E5EAG" xlink:type="simple">PI1</abbrev> 59, <abbrev xmlns:xlink="http://www.w3.org/1999/xlink" xlink:title="Petiolar index 2" id="ABBRID0ECFAG" xlink:type="simple">PI2</abbrev> 104, <abbrev xmlns:xlink="http://www.w3.org/1999/xlink" xlink:title="Postpetiolar index 1" id="ABBRID0EGFAG" xlink:type="simple">PPI1</abbrev> 75, <abbrev xmlns:xlink="http://www.w3.org/1999/xlink" xlink:title="Postpetiolar index 2" id="ABBRID0EKFAG" xlink:type="simple">PPI2</abbrev> 123, <abbrev xmlns:xlink="http://www.w3.org/1999/xlink" xlink:title="Waist index" id="ABBRID0EOFAG" xlink:type="simple">WI</abbrev> 135. Paratypes (<italic>N</italic> = 5): <abbrev xmlns:xlink="http://www.w3.org/1999/xlink" xlink:title="Head length" id="ABBRID0EUFAG" xlink:type="simple">HL</abbrev> 0.50–0.56, <abbrev xmlns:xlink="http://www.w3.org/1999/xlink" xlink:title="Head width" id="ABBRID0EYFAG" xlink:type="simple">HW</abbrev> 0.43–0.47, <abbrev xmlns:xlink="http://www.w3.org/1999/xlink" xlink:title="Scape length" id="ABBRID0E3FAG" xlink:type="simple">SL</abbrev> 0.18–0.26, <abbrev xmlns:xlink="http://www.w3.org/1999/xlink" xlink:title="Mesosomal width" id="ABBRID0EAGAG" xlink:type="simple">MW</abbrev> 0.32, <abbrev xmlns:xlink="http://www.w3.org/1999/xlink" xlink:title="Mesosomal or Weber’s length" id="ABBRID0EEGAG" xlink:type="simple">ML</abbrev> 0.66–0.73, <abbrev xmlns:xlink="http://www.w3.org/1999/xlink" xlink:title="Petiolar length" id="ABBRID0EIGAG" xlink:type="simple">PL</abbrev> 0.19–0.22, <abbrev xmlns:xlink="http://www.w3.org/1999/xlink" xlink:title="Petiolar height" id="ABBRID0EMGAG" xlink:type="simple">PH</abbrev> 0.33–0.37, <abbrev xmlns:xlink="http://www.w3.org/1999/xlink" xlink:title="Petiolar width" id="ABBRID0EQGAG" xlink:type="simple">PW</abbrev> 0.22–0.26, <abbrev xmlns:xlink="http://www.w3.org/1999/xlink" xlink:title="Postpetiolar length" id="ABBRID0EUGAG" xlink:type="simple">PPL</abbrev> 0.22–0.26, <abbrev xmlns:xlink="http://www.w3.org/1999/xlink" xlink:title="Postpetiolar height" id="ABBRID0EYGAG" xlink:type="simple">PPH</abbrev> 0.30–0.34, <abbrev xmlns:xlink="http://www.w3.org/1999/xlink" xlink:title="Postpetiolar width" id="ABBRID0E3GAG" xlink:type="simple">PPW</abbrev> 0.27–0.32, <abbrev xmlns:xlink="http://www.w3.org/1999/xlink" xlink:title="Cephalic index" id="ABBRID0EAHAG" xlink:type="simple">CI</abbrev> 82–88, <abbrev xmlns:xlink="http://www.w3.org/1999/xlink" xlink:title="Scape index" id="ABBRID0EEHAG" xlink:type="simple">SI</abbrev> 42–57, <abbrev xmlns:xlink="http://www.w3.org/1999/xlink" xlink:title="Petiolar index 1" id="ABBRID0EIHAG" xlink:type="simple">PI1</abbrev> 52–63, <abbrev xmlns:xlink="http://www.w3.org/1999/xlink" xlink:title="Petiolar index 2" id="ABBRID0EMHAG" xlink:type="simple">PI2</abbrev> 110–133, <abbrev xmlns:xlink="http://www.w3.org/1999/xlink" xlink:title="Postpetiolar index 1" id="ABBRID0EQHAG" xlink:type="simple">PPI1</abbrev> 68–78, <abbrev xmlns:xlink="http://www.w3.org/1999/xlink" xlink:title="Postpetiolar index 2" id="ABBRID0EUHAG" xlink:type="simple">PPI2</abbrev> 117–145, <abbrev xmlns:xlink="http://www.w3.org/1999/xlink" xlink:title="Waist index" id="ABBRID0EYHAG" xlink:type="simple">WI</abbrev> 117–131.</p><p><bold><italic>Head</italic></bold>: In full-face view (Fig. <xref ref-type="fig" rid="F1">1A</xref>), the cranium subrectangular, distinctly longer than broad; lateral sides weakly/very slightly convex; posterior margin weakly concave medially; posterolateral corners rounded. Mandibles subtriangular, and the masticatory margin lacks distinct denticles. Antennae 9-segmented; scape short and clavate, reaching up to the mid-length of the cranium in full-face view. Antennal sockets fully exposed. Compound eyes and ocelli absent.</p><fig id="F1" position="float" orientation="portrait"><object-id xmlns:xlink="http://www.w3.org/1999/xlink" content-type="doi" xlink:type="simple">10.3897/zookeys.1205.118358.figure1</object-id><object-id xmlns:xlink="http://www.w3.org/1999/xlink" content-type="arpha" xlink:type="simple">BB6072EB-6948-5FE4-AB09-2DD8F25924F6</object-id><label>Figure 1.</label><caption><p><italic><tp:taxon-name><tp:taxon-name-part taxon-name-part-type="genus" reg="Ooceraea">Ooceraea</tp:taxon-name-part><tp:taxon-name-part taxon-name-part-type="species" reg="hainingensis">hainingensis</tp:taxon-name-part></tp:taxon-name></italic> sp. nov., holotype worker <bold>A</bold> head in full-face view <bold>B</bold> body in lateral view <bold>C</bold> body in dorsal view.</p></caption><graphic xmlns:xlink="http://www.w3.org/1999/xlink" xlink:href="zookeys-1205-101_article-118358__-g001.jpg" position="float" orientation="portrait" xlink:type="simple" id="oo_1074924.jpg"><uri content-type="original_file" xlink:type="simple">https://binary.pensoft.net/fig/1074924</uri></graphic></fig><p><bold><italic>Mesosoma</italic></bold>: Dorsum of mesosoma slightly convex in lateral view (Fig. <xref ref-type="fig" rid="F1">1B</xref>). Pronotum in dorsal view (Fig. <xref ref-type="fig" rid="F1">1C</xref>) with anterior margin rounded. Promesonotal suture and metanotal groove present (Fig. <xref ref-type="fig" rid="F2">2A</xref>). Propodeum in dorsal view with posterior margin concave; propodeal lobe is well formed and roundly shaped (Fig. <xref ref-type="fig" rid="F2">2B</xref>).</p><p><bold><italic>Metasoma</italic></bold>: Petiole (abdominal segment II) in lateral view (Fig. <xref ref-type="fig" rid="F1">1B</xref>) much higher than long when including subpetiolar process (<abbrev xmlns:xlink="http://www.w3.org/1999/xlink" xlink:title="Petiolar index 1" id="ABBRID0EHKAG" xlink:type="simple">PI1</abbrev>, 52–66), with dorsal margin weakly convex. Petiole in dorsal view subrectangular (Fig. <xref ref-type="fig" rid="F1">1C</xref>), slightly wider than long (<abbrev xmlns:xlink="http://www.w3.org/1999/xlink" xlink:title="Petiolar index 2" id="ABBRID0EPKAG" xlink:type="simple">PI2</abbrev>, 104–132), with lateral sides weakly convex. Subpetiolar process in lateral view prominent and anteroventrally directed like a thumb, with posteroventral margin sublinear (Fig. <xref ref-type="fig" rid="F1">1B</xref>, <xref ref-type="fig" rid="F2">2B</xref>). Postpetiole (abdominal segment III) in lateral view subrectangular, much higher than long (<abbrev xmlns:xlink="http://www.w3.org/1999/xlink" xlink:title="Postpetiolar index 1" id="ABBRID0E2KAG" xlink:type="simple">PPI1</abbrev>, 68–78), with dorsal and ventral margin weakly convex. Postpetiole in dorsal view almost trapezoidal, wider posteriorly, broader than long (<abbrev xmlns:xlink="http://www.w3.org/1999/xlink" xlink:title="Postpetiolar index 2" id="ABBRID0E6KAG" xlink:type="simple">PPI2</abbrev>, 117–127), and wider than petiole (<abbrev xmlns:xlink="http://www.w3.org/1999/xlink" xlink:title="Waist index" id="ABBRID0EDLAG" xlink:type="simple">WI</abbrev>, 117–135), with lateral margins slightly convex. Postpetiolar tergite in lateral view consists of a convex dorsum that is larger than the sternite. The first gastral tergite (abdominal tergite IV) elongated elliptically in dorsal view, with its anterior margin concave and the lateral margin convex.</p><p><bold><italic>Sculpture</italic></bold>: The head, mesosoma, petiole, and postpetiole with dense foveae, with foveae in mesosoma, petiole, and postpetiole slightly larger than in the head in lateral view. Posterior face of propodeum smooth. The first segment of the gaster (abdominal tergite and sternite IV) densely foveolate; with foveae somewhat smaller than those of cranium and mesosoma. Antennal scape and legs micropunctate. Legs roughly shagreened.</p><p><bold><italic>Pilosity</italic></bold>: Body entirely densely covered with decumbent or standing hairs.</p><p><bold><italic>Color</italic></bold>: Body light brown to dark reddish-brown; legs paler.</p></tp:treatment-sec><tp:treatment-sec sec-type="Recognition" id="SECID0E3LAG"><title>Recognition.</title><p><italic><tp:taxon-name><tp:taxon-name-part taxon-name-part-type="genus" reg="Ooceraea">Ooceraea</tp:taxon-name-part><tp:taxon-name-part taxon-name-part-type="species" reg="hainingensis">hainingensis</tp:taxon-name-part></tp:taxon-name></italic> sp. nov. is readily distinguishable from other described <italic><tp:taxon-name><tp:taxon-name-part taxon-name-part-type="genus" reg="Ooceraea">Ooceraea</tp:taxon-name-part></tp:taxon-name></italic> species by the following characteristics: 9-segmented antenna; eyes absent in the worker caste; the promesonotum slightly convex; the promesonotal suture and metanotal groove obvious; and the subpetiolar process prominent and anteroventrally directed like a thumb with sublinear posteroventral margin.</p><p><italic><tp:taxon-name><tp:taxon-name-part taxon-name-part-type="genus" reg="Ooceraea">Ooceraea</tp:taxon-name-part><tp:taxon-name-part taxon-name-part-type="species" reg="hainingensis">hainingensis</tp:taxon-name-part></tp:taxon-name></italic> sp. nov. is generally similar to <italic><tp:taxon-name><tp:taxon-name-part taxon-name-part-type="genus" reg="Ooceraea">O.</tp:taxon-name-part><tp:taxon-name-part taxon-name-part-type="species" reg="biroi">biroi</tp:taxon-name-part></tp:taxon-name></italic>, but these species differ in the shape of the subpetiolar process, promesonotal suture, and metanotal groove (Fig. <xref ref-type="fig" rid="F2">2</xref>).</p><fig id="F2" position="float" orientation="portrait"><object-id xmlns:xlink="http://www.w3.org/1999/xlink" content-type="doi" xlink:type="simple">10.3897/zookeys.1205.118358.figure2</object-id><object-id xmlns:xlink="http://www.w3.org/1999/xlink" content-type="arpha" xlink:type="simple">E2C3B66E-5137-57D1-9876-256795FA53BE</object-id><label>Figure 2.</label><caption><p>Differences between <italic><tp:taxon-name><tp:taxon-name-part taxon-name-part-type="genus" reg="Ooceraea">Ooceraea</tp:taxon-name-part><tp:taxon-name-part taxon-name-part-type="species" reg="hainingensis">hainingensis</tp:taxon-name-part></tp:taxon-name></italic> sp. nov. and <italic><tp:taxon-name><tp:taxon-name-part taxon-name-part-type="genus" reg="Ooceraea">O.</tp:taxon-name-part><tp:taxon-name-part taxon-name-part-type="species" reg="biroi">biroi</tp:taxon-name-part></tp:taxon-name></italic> workers <bold>A</bold><italic><tp:taxon-name><tp:taxon-name-part taxon-name-part-type="genus" reg="Ooceraea">O.</tp:taxon-name-part><tp:taxon-name-part taxon-name-part-type="species" reg="hainingensis">hainingensis</tp:taxon-name-part></tp:taxon-name></italic> mesosoma in dorsal view <bold>B</bold><italic><tp:taxon-name><tp:taxon-name-part taxon-name-part-type="genus" reg="Ooceraea">O.</tp:taxon-name-part><tp:taxon-name-part taxon-name-part-type="species" reg="hainingensis">hainingensis</tp:taxon-name-part></tp:taxon-name></italic> petiole and postpetiole in lateral view <bold>C</bold><italic><tp:taxon-name><tp:taxon-name-part taxon-name-part-type="genus" reg="Ooceraea">O.</tp:taxon-name-part><tp:taxon-name-part taxon-name-part-type="species" reg="biroi">biroi</tp:taxon-name-part></tp:taxon-name></italic> mesosoma in dorsal view <bold>D</bold><italic><tp:taxon-name><tp:taxon-name-part taxon-name-part-type="genus" reg="Ooceraea">O.</tp:taxon-name-part><tp:taxon-name-part taxon-name-part-type="species" reg="biroi">biroi</tp:taxon-name-part></tp:taxon-name></italic> petiole and postpetiole in lateral view. The red arrows indicate the significant differences between the two species.</p></caption><graphic xmlns:xlink="http://www.w3.org/1999/xlink" xlink:href="zookeys-1205-101_article-118358__-g002.jpg" position="float" orientation="portrait" xlink:type="simple" id="oo_1074925.jpg"><uri content-type="original_file" xlink:type="simple">https://binary.pensoft.net/fig/1074925</uri></graphic></fig></tp:treatment-sec><tp:treatment-sec sec-type="description" id="SECID0EHQAG"><title>Description of the dealate queen.</title><p><bold><italic>Measurement and indices</italic></bold>: Dealate queen (<italic>N</italic> = 1). <abbrev xmlns:xlink="http://www.w3.org/1999/xlink" xlink:title="Head length" id="ABBRID0EUQAG" xlink:type="simple">HL</abbrev> 0.55, <abbrev xmlns:xlink="http://www.w3.org/1999/xlink" xlink:title="Head width" id="ABBRID0EYQAG" xlink:type="simple">HW</abbrev> 0.48, <abbrev xmlns:xlink="http://www.w3.org/1999/xlink" xlink:title="Scape length" id="ABBRID0E3QAG" xlink:type="simple">SL</abbrev> 0.25, EL 0.08, <abbrev xmlns:xlink="http://www.w3.org/1999/xlink" xlink:title="Mesosomal width" id="ABBRID0EARAG" xlink:type="simple">MW</abbrev> 0.41, <abbrev xmlns:xlink="http://www.w3.org/1999/xlink" xlink:title="Mesosomal or Weber’s length" id="ABBRID0EERAG" xlink:type="simple">ML</abbrev> 0.81, <abbrev xmlns:xlink="http://www.w3.org/1999/xlink" xlink:title="Petiolar length" id="ABBRID0EIRAG" xlink:type="simple">PL</abbrev> 0.22, <abbrev xmlns:xlink="http://www.w3.org/1999/xlink" xlink:title="Petiolar height" id="ABBRID0EMRAG" xlink:type="simple">PH</abbrev> 0.37, <abbrev xmlns:xlink="http://www.w3.org/1999/xlink" xlink:title="Petiolar width" id="ABBRID0EQRAG" xlink:type="simple">PW</abbrev> 0.22, <abbrev xmlns:xlink="http://www.w3.org/1999/xlink" xlink:title="Postpetiolar length" id="ABBRID0EURAG" xlink:type="simple">PPL</abbrev> 0.28, <abbrev xmlns:xlink="http://www.w3.org/1999/xlink" xlink:title="Postpetiolar height" id="ABBRID0EYRAG" xlink:type="simple">PPH</abbrev> 0.36, <abbrev xmlns:xlink="http://www.w3.org/1999/xlink" xlink:title="Postpetiolar width" id="ABBRID0E3RAG" xlink:type="simple">PPW</abbrev> 0.25, <abbrev xmlns:xlink="http://www.w3.org/1999/xlink" xlink:title="Cephalic index" id="ABBRID0EASAG" xlink:type="simple">CI</abbrev> 87, <abbrev xmlns:xlink="http://www.w3.org/1999/xlink" xlink:title="Scape index" id="ABBRID0EESAG" xlink:type="simple">SI</abbrev> 51, <abbrev xmlns:xlink="http://www.w3.org/1999/xlink" xlink:title="Petiolar index 1" id="ABBRID0EISAG" xlink:type="simple">PI1</abbrev> 58, <abbrev xmlns:xlink="http://www.w3.org/1999/xlink" xlink:title="Petiolar index 2" id="ABBRID0EMSAG" xlink:type="simple">PI2</abbrev> 104, <abbrev xmlns:xlink="http://www.w3.org/1999/xlink" xlink:title="Postpetiolar index 1" id="ABBRID0EQSAG" xlink:type="simple">PPI1</abbrev> 77, <abbrev xmlns:xlink="http://www.w3.org/1999/xlink" xlink:title="Postpetiolar index 2" id="ABBRID0EUSAG" xlink:type="simple">PPI2</abbrev> 92, <abbrev xmlns:xlink="http://www.w3.org/1999/xlink" xlink:title="Waist index" id="ABBRID0EYSAG" xlink:type="simple">WI</abbrev> 113.</p><p><bold><italic>Queen description</italic></bold>: Similar to worker in structure, sculpture, coloration and pilosity, but differs from the worker by the following modifications: the body size slightly larger (<abbrev xmlns:xlink="http://www.w3.org/1999/xlink" xlink:title="Head width" id="ABBRID0EDTAG" xlink:type="simple">HW</abbrev> 0.48 in dealate queen, 0.43–0.47 mm in workers; <abbrev xmlns:xlink="http://www.w3.org/1999/xlink" xlink:title="Head length" id="ABBRID0EHTAG" xlink:type="simple">HL</abbrev> 0.55 in dealate queen, 0.50–0.56 mm in workers); compound eyes present approximately at mid-length of the head side; ocelli present and closely approximated (Fig. <xref ref-type="fig" rid="F3">3A</xref>); mesosoma with unfused flight sclerites.</p><fig id="F3" position="float" orientation="portrait"><object-id xmlns:xlink="http://www.w3.org/1999/xlink" content-type="doi" xlink:type="simple">10.3897/zookeys.1205.118358.figure3</object-id><object-id xmlns:xlink="http://www.w3.org/1999/xlink" content-type="arpha" xlink:type="simple">6F021F6C-E774-5FB3-A8F9-3235F69830FB</object-id><label>Figure 3.</label><caption><p><italic><tp:taxon-name><tp:taxon-name-part taxon-name-part-type="genus" reg="Ooceraea">Ooceraea</tp:taxon-name-part><tp:taxon-name-part taxon-name-part-type="species" reg="hainingensis">hainingensis</tp:taxon-name-part></tp:taxon-name></italic> sp. nov. dealate queen, non-type specimen <bold>A</bold> head in full-face view <bold>B</bold> body in lateral view <bold>C</bold> body in dorsal view.</p></caption><graphic xmlns:xlink="http://www.w3.org/1999/xlink" xlink:href="zookeys-1205-101_article-118358__-g003.jpg" position="float" orientation="portrait" xlink:type="simple" id="oo_1074926.jpg"><uri content-type="original_file" xlink:type="simple">https://binary.pensoft.net/fig/1074926</uri></graphic></fig><p>In lateral view (Fig. <xref ref-type="fig" rid="F3">3B</xref>), the mesosoma dorsum slightly convex. In dorsal view, the mesoscutum subpentagonal (Fig. <xref ref-type="fig" rid="F3">3C</xref>), with its lateral sides enclosed by the V-shaped posterior margin of the pronotum; notauli and parapsidal lines absent. The metanotum is narrow. The propodea dorsum with posterior margin concave.</p><p><bold>Male.</bold> Unknown.</p></tp:treatment-sec><tp:treatment-sec sec-type="habitat" id="SECID0E2UAG"><title>Habitat.</title><p>The type specimens are from a colony collected from the Yuemiao Mountain, Haining City of Zhejiang Province in China (<named-content xmlns:xlink="http://www.w3.org/1999/xlink" content-type="dwc:verbatimCoordinates" xlink:type="simple"><named-content content-type="geo-json" specific-use="{&#34;type&#34;:&#34;Point&#34;,&#34;coordinates&#34;:[120.810766,30.372187]}" id="NCID0EEVAG" xlink:type="simple">30.372187°N, 120.810766°E</named-content></named-content>). The collection site has relatively high canopy cover with low light penetration (Fig. <xref ref-type="fig" rid="F4">4A</xref>). The temperature at the time of collection was 20 °C. One queen and seventeen worker specimens were collected from the soil in a bamboo forest (Fig. <xref ref-type="fig" rid="F4">4B</xref>).</p><fig id="F4" position="float" orientation="portrait"><object-id xmlns:xlink="http://www.w3.org/1999/xlink" content-type="doi" xlink:type="simple">10.3897/zookeys.1205.118358.figure4</object-id><object-id xmlns:xlink="http://www.w3.org/1999/xlink" content-type="arpha" xlink:type="simple">0C431A1C-123C-52D4-BC23-4FCD42B54F59</object-id><label>Figure 4.</label><caption><p>The ecology of <italic><tp:taxon-name><tp:taxon-name-part taxon-name-part-type="genus" reg="Ooceraea">Ooceraea</tp:taxon-name-part><tp:taxon-name-part taxon-name-part-type="species" reg="hainingensis">hainingensis</tp:taxon-name-part></tp:taxon-name></italic> sp. nov. <bold>A</bold> habitat at the type locality of <italic><tp:taxon-name><tp:taxon-name-part taxon-name-part-type="genus" reg="Ooceraea">O.</tp:taxon-name-part><tp:taxon-name-part taxon-name-part-type="species" reg="hainingensis">hainingensis</tp:taxon-name-part></tp:taxon-name></italic> from Haining, Zhejiang Province in China <bold>B</bold> live colony of <italic><tp:taxon-name><tp:taxon-name-part taxon-name-part-type="genus" reg="Ooceraea">O.</tp:taxon-name-part><tp:taxon-name-part taxon-name-part-type="species" reg="hainingensis">hainingensis</tp:taxon-name-part></tp:taxon-name></italic> reared in the lab. The red arrow indicates the dealate queen.</p></caption><graphic xmlns:xlink="http://www.w3.org/1999/xlink" xlink:href="zookeys-1205-101_article-118358__-g004.jpg" position="float" orientation="portrait" xlink:type="simple" id="oo_1074927.jpg"><uri content-type="original_file" xlink:type="simple">https://binary.pensoft.net/fig/1074927</uri></graphic></fig></tp:treatment-sec><tp:treatment-sec sec-type="distribution" id="SECID0EDXAG"><title>Distribution.</title><p>Only known from the type locality.</p></tp:treatment-sec></tp:taxon-treatment>
