# Supplementary material for: ﻿Ooceraeahainingensis sp. nov.: A new Chinese Ooceraea (Hymenoptera, Formicidae, Dorylinae) species with a dealate queen, closely allied to the queenless clonal raider ant O.biroi
Source: Zookeys. 2024 Jun 20;1205:101–13. doi: 10.3897/zookeys.1205.118358 (PMC11211655; doi:10.3897/zookeys.1205.118358)
Supplement: Supplementary material 1 — Estimates of Evolutionary Divergence between Sequences [file zookeys-1205-101_article-118358__-s001.xlsx]

## Sheet: p-distances
Supplementary Table S1. Estimates of Evolutionary Divergence between Sequences The number of base differences per site from between sequences are shown. The rate variation among sites was modeled with a gamma distribution (shape parameter = 1.25). This analysis involved 19 nucleotide sequences. Codon positions included were 1st+2nd+3rd+Noncoding. All positions with less than 95% site coverage wer…
	Line L Ooceraea biroi	Line M Ooceraea biroi	Line K Ooceraea biroi	Line A Ooceraea biroi	Line B Ooceraea biroi	Line D Ooceraea biroi	Line I Ooceraea biroi	Line C Ooceraea biroi	Line J Ooceraea biroi	Line E Ooceraea biroi	Line F Ooceraea biroi	Ooceraea hainingensis sp. nov.	Line G Ooceraea biroi	Line H Ooceraea biroi	Ooceraea sp. MY08	Ooceraea australis	Ooceraea quadridentata	Ooceraea fragosa	Syscia augustae
Line L Ooceraea biroi
Line M Ooceraea biroi	0.00166667
Line K Ooceraea biroi	0.02	0.0183333
Line A Ooceraea biroi	0.0283333	0.0266667	0.0283333
Line B Ooceraea biroi	0.02	0.0183333	0.0166667	0.015
Line D Ooceraea biroi	0.0283333	0.0266667	0.0283333	0.0266667	0.0183333
Line I Ooceraea biroi	0.035	0.0333333	0.0383333	0.0333333	0.025	0.0333333
Line C Ooceraea biroi	0.035	0.0333333	0.0383333	0.0333333	0.025	0.0333333	0.00333333
Line J Ooceraea biroi	0.035	0.0333333	0.0383333	0.0333333	0.025	0.0333333	0.00333333	0
Line E Ooceraea biroi	0.095	0.0933333	0.0933333	0.0983333	0.0916667	0.0916667	0.106667	0.103333	0.103333
Line F Ooceraea biroi	0.156667	0.155	0.153333	0.15	0.153333	0.155	0.165	0.163333	0.163333	0.153333
Ooceraea hainingensis sp. nov.	0.181667	0.18	0.183333	0.175	0.175	0.175	0.18	0.178333	0.178333	0.188333	0.201667
Line G Ooceraea biroi	0.181667	0.18	0.185	0.183333	0.185	0.178333	0.183333	0.181667	0.181667	0.185	0.178333	0.138333
Line H Ooceraea biroi	0.203333	0.201667	0.208333	0.2	0.203333	0.2	0.198333	0.2	0.2	0.188333	0.178333	0.135	0.1
Ooceraea sp. MY08	0.181667	0.18	0.183333	0.173333	0.176667	0.186667	0.181667	0.18	0.18	0.205	0.201667	0.196667	0.201667	0.218333
Ooceraea australis	0.206667	0.205	0.205	0.198333	0.203333	0.205	0.205	0.205	0.205	0.21	0.2	0.201667	0.201667	0.215	0.19
Ooceraea quadridentata	0.198333	0.196667	0.196667	0.19	0.193333	0.196667	0.196667	0.198333	0.198333	0.203333	0.21	0.216667	0.206667	0.225	0.2	0.195
Ooceraea fragosa	0.223333	0.221667	0.225	0.216667	0.221667	0.223333	0.218333	0.22	0.22	0.221667	0.211667	0.218333	0.206667	0.225	0.201667	0.185	0.195
Syscia augustae	0.211667	0.21	0.211667	0.205	0.206667	0.198333	0.208333	0.206667	0.206667	0.203333	0.215	0.225	0.23	0.236667	0.231667	0.203333	0.215	0.22
